# Supplementary material for: VlsE, the nexus for antigenic variation of the Lyme disease spirochete, also mediates early bacterial attachment to the host microvasculature under shear force
Source: PLoS Pathog. 2022 May 23;18(5):e1010511. doi: 10.1371/journal.ppat.1010511 (PMC9166660; doi:10.1371/journal.ppat.1010511)
Supplement: S1 Data — (ZIP) [file ppat.1010511.s007.zip]

Archive with 14 entries (14 files):
- Fig. 1.pzfx
- Fig. 2.pzfx
- Fig. 4B vlsE T+D+S Dec 16 2019.pzfx
- Fig. 4C clearance rate vlsE.pzfx
- Fig. 5A vlsE T+D+S.pzfx
- Fig. 5B clearance rate.pzfx
- Fig. 6A vlsE gain of function +DS.pzfx
- Fig. 6B clearance rate.pzfx
- Fig. 7A vlsE +Fn (T+D+S).pzfx
- Fig. 7B clearance rate.pzfx
- Fig. 8 transmigration and clearance.pzfx
- Fig. S1.pzfx
- Fig. S3 clearance rate.pzfx
- Fig. S3 transient interactions + stationary ospc.pzfx
